# Supplementary material for: The Kirkwood–Riseman Model of Polymer Solution Dynamics Is Qualitatively Correct
Source: Polymers (Basel). 2023 Apr 23;15(9):1995. doi: 10.3390/polym15091995 (PMC10180932; doi:10.3390/polym15091995)
Supplement: Supplementary file 1 [file polymers-15-01995-s001.zip]

Archive with 1 entries (1 files):
- polymers-2299888-supplementary.pdf
